# Supplementary material for: Exploring the Gut Microbiome and Metabolome in Individuals with Alopecia Areata Disease
Source: Nutrients. 2024 Mar 15;16(6):858. doi: 10.3390/nu16060858 (PMC10975414; doi:10.3390/nu16060858)
Supplement: Supplementary file 1 [file nutrients-16-00858-s001.zip]

Archive with 1 entries (1 files):
- nutrients-2873521-supplementary.pdf
